# Supplementary material for: Genome-Wide Identification of GRAS Gene Family in Cunninghamia lanceolata and Expression Pattern Analysis of ClDELLA Protein Under Abiotic Stresses
Source: Int J Mol Sci. 2024 Nov 15;25(22):12262. doi: 10.3390/ijms252212262 (PMC11594883; doi:10.3390/ijms252212262)
Supplement: Supplementary file 1 [file ijms-25-12262-s001.zip]

Archive with 1 entries (1 files):
- ijms-3274456-supplementary.pdf
